# Supplementary material for: Monitoring the hyporheic zone: a global review and strategic directions for improvement
Source: Environ Monit Assess. 2026 Apr 21;198(5):486. doi: 10.1007/s10661-026-15291-4 (PMC13099720; doi:10.1007/s10661-026-15291-4)
Supplement: Supplementary file 1 — (XLSX 185 KB) [file 10661_2026_15291_MOESM1_ESM.xlsx]

## Sheet: Data base
Article: Monitoring the Hyporheic Zone: A Global Review and Strategic Directions for Improvement - Andrade et al., 2026
General data				Broad geographic region							Coordinates of the sampling sites		Location of the study	Timing of the paper’s publication in relation to the enactment of the key laws						Investigated group					Ecological classification of invertebrate fauna				Sampling depth							Investigated Impacts												Water body Recovery	Correlation with surface water
																																				Factory pollution		Civil pollution			Farm			Miscellaneous
Title	Authors	Year	Journal	North America	North America	Central and South America	Europe (European Union)	Oceania (Astralian)	Asia	Africa	Latitude	Longitude	Location of the study	Before - Groundwater Protection Program – GWP 1996 on the United States	After-Groundwater Protection Program – GWP 1996 on the United States	Before- Groundwater Directive 2006/118/EC (EU)	After-Groundwater Directive 2006/118/EC (EU)	Before-Australias Water Act 2007	After -Australias Water Act 2007	Crustacea	Insecta	Entire invertebrate community	Other invertebrates	Traits	Epigean	Hypogean	Hyporheic	Phreatic	0-10	-10-20	-20-30	-30-40	-40-50	<50	cm	Heavy methals	Industrial pollution	Antibiotics	Urban pollution	Microplastic	Agricultural	Clogging	Eutrophication	Virus	Bacterian	Salinity	Others (physical and chemical characteristics)	Water body Recovery	Correlation with surface water
Groundwater faunas as indicators of groundwater quality : the South Platte River system	Ward et al.	1989	Colorado State University (Book)	1	1						39°38'17.8"N	105°27'25.0"W	South Platte River, Colorado (USA)	1								1					1	1				1		1	30 cm , 20 m												1
Superficial and hyporheic oligochaete communities as indicators of pollution and water exchange in the River Moselle, France	Lafont et al.	1996	Hydrobiologia				1				49°10'05.5"N	6°12'36.5"E	River Moselle (France)				1						1		1		1		1			1	1		0-10 cm, 35-45 cm		1												1
Land-use effects on the hyporheic ecology of five small streams near Hamilton, New Zealand	Boulton et al.	1997	New Zealand Journal of Marine and Freshwater Research					1			37°47'11.9"S	175°17'06.3"E	New Zealand- WaipaRiver west of Hamilton									1					1				1			1	20/80 cm							1
Effect of enhanced manganese oxidation in the hyporheic zone on basin-scale geochemical mass balance	Harvey et al.	1998	Water Resources Research	1	1						33°25'31.5"N	110°48'20.9"W	Pinal Creek, Arizona (USA)		1																	1			30 cm	1													1
Relationships between metals and hyporheic invertebrate community structure in a river recovering from metals contamination	Nelson et al.	1999	Hydrobiologia	1	1						40°27'13.7"N	104°54'51.5"W	Arkansas River, Colorado (USA)		1							1			1		1		1			1			30 cm	1												1	1
Arsenic mobilization in the hyporheic zone of a contaminated stream	Nagorski et al.	1999	Water Resources Research	1	1						46°00'26.5"N	112°40'11.0"W	Silver Bow Creek Montana (USA)		1																	1			30 cm	1
Metal Accumulation by an Epigean and a Hypogean Freshwater Amphipod: Considerations for Water Quality Assessment	Plenet	1999	Water Environment Research				1				45°38'24.6"N	5°41'05.6"E	Rhone River (France)			1				1					1	1										1
Reactive Uptake of Trace Metals in the Hyporheic Zone of a Mining-Contaminated Stream,Pinal Creek, Arizona	Fuller et al.	2000	Environmental Science & Technology - ACS Publications	1	1						33°25'33.5"N	110°48'21.9"W	Pinal Creek, Arizona, USA		1																	1			30 cm	1													1
Biological, chemical and physical characteristics of downwelling and upwelling zones in the hyporheic zone of a north-temperate stream	Franken et al.	2001	Hydrobiologia	1	1						43°35'31.5"N	80°16'16.4"W	Speed River, Southern Ontario, Canada									1					1				1		1	1	20, 40, 60 cm										1		1
Differences in Hyporheic-Zone Microbial Community Structure along a Heavy-Metal Contamination Gradient	Feris et al.	2003	Applied and Environmental Microbiology	1	1						46°32'39.8"N	112°40'46.0"W	Little Blackfoot River, USA		1								1				1			1					20 cm	1
Effects of multiple stressors on hyporheic invertebrates in a lotic system	Nelson et al.	2003	Ecological Indicators	1	1						40°27'13.7"N	104°54'51.5"W	Arkansas River, Colorado (USA)		1							1					1					1			30 cm	1
Using invertebrate and microbial communities to assess the condition of the hyporheic zone of a river subject to 80 years of contamination by chlorobenzenes	Williams et al.	2003	Canadian Journal of Zoology	1	1						44°55′16′ ′N	69°15′44′ ′W	Mill site in Corinna, Maine (USA)		1							1					1				1	1		1	20, 40, 60 cm		1		1
Composition and dynamics of hyporheic and surface fauna in a semi-arid stream in relation to the management of a polluted reservoir	Belaid et al.	2004	International Journal of Limnology							1	35°11'44.4"N	1°26'05.2"W	Tafna							1	1				1	1	1						1		50 cm		1		1		1								1
Determining Rates of Change and Evaluating Group-Level Resiliency Differences in Hyporheic Microbial Communities in Response to Fluvial Heavy-Metal Deposition	Feris et al.	2004	Applied and environmental Microbiology	1	1						46°51'43.1"N	113°58'13.1"W	Rattlesnake Creek, Missoula (USA)		1								1				1		1	1					0-20 cm	1
Seasonal Dynamics of Shallow-Hyporheic-Zone Microbial Community Structure along a Heavy-Metal Contamination Gradient	Feris et al.	2004	Applied and environmental Microbiology	1	1						46°51'42.5"N	113°57'40.1"W	Rio Clark For (USA)		1								1				1		1	1					0-20 cm	1
A river’s liver – microbial processes within the hyporheic zone of a large lowland river	Fischer et al.	2005	Biogeochemistry				1				51°52'58.7"N	12°18'50.9"E	River Elbe in Germany			1							1				1		1	1	1	1	1	1	0–5, 20–25, 50–55, 100–105 cm										1
The effects of an environmental flow release on water quality in the hyporheic zone of the Hunter River, Australia	Hancock et al.	2005	Hydrobiologia					1			32°54'49.6"S	151°46'40.5"E	Hunter River (Australia)					1															1		40 cm							1							1
The distribution of benthic and hyporheic macroinvertebrates from the heads and tails of riffles	Davy-Bowkee et al.	2006	Hydrobiologia				1				50°40'48.1"N	2°09'17.2"W	River Frome in Dorset England				1				1			1	1		1		1				1		5-50 cm												1		1
Surface and hyporheic oligochaete assemblages in a French suburban stream	Lafont et al.	2006	Hydrobiologia				1				45°35'40.4"N	6°45'06.4"E	Chaudanne (France)				1						1		1		1		1		1				20-30 cm		1		1										1
Hyporheic invertebrate community composition in streams of varying salinity in southwestern australia: diversity peaks at intermediate thresholds	Boulton et al.	2007	River Research And Applications					1			31°35'20.4"S	116°14'14.9"E	Southwestern Western Australia						1			1					1						1		50 cm											1
Iskar River: heavy metals in waters, sediments and hyporheic zone	Parvanov et al.	2008	Ecological Engineering and Environmental Protection				1				43°09'53.8"N	23°54'20.5"E	Iskar River (Bulgaria)				1												1			1			5, 35 cm	1													1
Composition and structure of hyporheal crustacean complex of Iskar River Valley in different environmental conditions	Kenderov	2008	Natura Montenegrina				1				43°10'04.2"N	23°54'08.8"E	Iskar River (Bulgarian)				1			1							1					1			30-40 cm	1							1
Relative Sensitivity of Hyporheic Copepods to Chemicals	Marzio et al.	2008	Bulletin of Environmental Contamination and Toxicology				1				42°28'09.7"N	13°34'02.7"E	Gran Sasso Massif (Italy)				1			1							1						1		50 cm	1											1
The role of the hyporheic zone in the nitrogen dynamics of a semi-arid gravel bed stream located downstream of a heavily polluted reservoir (Tafna wadi, Algeria)	Taleb et al.	2008	River Research and Applications							1	35°11'41.5"N	1°26'07.9"W	Tafna waid (Algeria)																					1	150 cm												1
Impact of hydropeaking on hyporheic invertebrates in an Alpine stream (Trentino, Italy)	Bruno et al.	2009	International Journal of Limnology				1				46°15'10.6"N	11°03'36.5"E	Alpine stream Trentino (Italy)				1					1					1						1		50 cm							1
Hyporheic Microbial Community Development Is a Sensitive Indicator of Metal Contamination	Feris et al.	2009	Applied and environmental Microbiology	1	1						46°51'42.5"N	113°57'40.1"W	Rio Clark For (USA)		1								1				1		1	1					0-20 cm	1
Selenium Biogeochemical Cycling and Fluxes in the Hyporheic Zone of a Mining-Impacted Stream	Oram et al.	2010	Environment Science Technology.	1	1						44°23'32.9"N	113°20'34.4"W	Mill Creek, Idaho (USA)		1															1	1				18, 24 cm	1
Is the hyporheic zone a refugium for aquatic macroinvertebrates during severe low flow conditions?	Wood et al.	2010	Fundamental and Applied Limnology				1				51°18'18.5"N	1°12'43.0"E	Little Stour River (England)				1					1			1		1				1				20 cm												1		1
Spatial distribution patterns of the hyporheic invertebrate communities in a polluted river in Romania	Moldovan et al.	2011	Hydrobiologia				1				46°28'30.4	23°29'58.2"	Transylvania, Romania, in the so-called ‘Golden Quadrilateral				1			1					1		1							1	1.4 m	1											1
Leaf litter recycling in benthic and hyporheic layers in agricultural streams with different types of land use	Piscart et al.	2011	Science of the Total Environment				1				46°09'35.8"N	4°34'47.3"E	Ardières River, Beaujolais (France)				1					1			1		1		1	1					20 cm						1								1
Toxic Groundwater Contaminants: An Overlooked Contributor to Urban Stream Syndrome?	Roy et al.	2011	Environmental Science & Technology Article	1	1						54°48'50.3"N	105°06'17.6"W	Canada																		1	1	1	1	25-75 cm	1			1
Fate of organic micropollutants in the hyporheic zone of a eutrophic lowland stream: Results of a preliminary field study	Lewandowski et al.	2011	Science of the Total Environment				1				52°27'22.2"N	13°36'07.5"E	Stream Erpe, Berlin (Germany)				1												1	1	1	1	1	1	0-100 cm				1
The effect of in-stream gravel extraction in a pre-alpine gravel-bed river on hyporheic invertebrate community	Mori et al.	2011	Hydrobiologia				1				46°09'46.1"N	13°52'17.1"E	River Baca (Slovenia)				1					1					1					1	1	1	30-60 cm, 60-90 cm							1					1
Is the hyporheic zone a refuge for macroinvertebrates in drying perennial streams?	Young et al.	2011	Marine and Freshwater Research					1			35°31'35.4"S	148°50'35.7"E	River Cotter and Queanbeyan Catchments (Australia)						1		1						1			1					15 cm												1
Small-scale oxygen distribution determines the vinyl chloride biodegradation pathway surficial sediments of riverbed hyporheic zones	Atashgahi et al.	2012	FEMS Microbiology Ecology				1				50°48'12.4"N	4°17'59.8"E	Zenne River Machelen Vilvoorde,Belgium				1						1							1					20 cm		1								1
Bacterial community dynamics in the hyporheic zone of an intermittent stream	Febria et al.	2012	The ISME Journal	1	1						43°35'19.1"N	80°16'25.3"W	Speed River in southern Ontario, Canada										1				1				1			1	20, 60, 100cm										1
Suspended sediments in the Kharaa River catchment (Mongolia) and its impact on hyporheic zone functions	Hartwig et al.	2012	Environmental Earth Sciences						1		49°37'29.9"N	105°50'31.8"E	Kharaa River (Mongolia)																1	1	1		1		5, 15, 25 ,45 cm	1						1
Patch scale response of hyporheic invertebrates to fi ne sediment removal in two chalk rivers	Pacioglu et al.	2012	Fundamental and Applied Limnology				1				50°41'26.7"N	2°06'33.5"W	Rivers Piddle (England)				1					1					1			1					15 cm							1
Lead mobilisation in the hyporheic zone and river bank sediments of a contaminated stream: contributionto diffuse pollution	Palumbo-Roe et al.	2012	Journal of Soils and Sediments				1				54°46'46.2"N	2°07'52.6"W	Rookhope Burn (England)				1															1			30 cm	1													1
A simple method for assessing biotic indicators and predicting biodiversity in the hyporheic zone of a river polluted with metals	Moldovan et al.	2012	Ecological Indicators				1				46°28'29.6"N	23°30'15.9"E	Aries River Transylvania (Romania)				1			1					1		1							1	100 cm	1
Response of microcrustacean communities from the surface groundwater interface to water contamination in urban river system of the Jarama basin (central Spain)	Iepure et al.	2013	Environmental Science and Pollution Research				1				40°35'17.8"N	3°33'42.7"W	Jarama basin (Spain)				1			1							1				1	1			20-40 cm		1		1
The hyporheic zone composition of a mining-impacted stream: Evidence by multilevel sampling and DGT measurements	Palumbo-Roe et al.	2013	Applied Geochemistry				1				54°46'46.9"N	2°07'51.6"W	Rookhope Burn (England)				1												1	1	1	1			0-40 cm	1													1
Trait-based structure of invertebrates along a gradient of sediment colmation: Benthos versus hyporheos responses	Descloux et al.	2013	Science of the Total Environment				1				45°38'24.4"N	5°40'48.5"E	Rhône River (France)				1							1	1		1		1	1	1		1		0- 10 , - 10, - 30 , -50 cm							1							1
A Study of Benthic Macroinvertebrates and Hyporheic Zone at Wu Gou Shui Area, Taiwan	Trisina et al.	2013	World Environmental and Water Resources Congress 2013						1		24°48'16.5"N	121°29'53.0"E	Wu Gou Shui Area (Taiwan)								1				1				1																		1		1
Human alteration of groundwater–surface water interactions (Sagittario River, Central Italy): implication for flow regime, contaminant fate and invertebrate response	Caschetto et al.	2014	Environmental Earth Sciences				1				42°08'55.3"N	13°49'45.4"E	Sagittario River, Central Italy				1					1					1						1		50 cm												1
Alteration of key hyporheic functions through biological and physical clogging along a nutrient and fine-sediment gradient	Hartwig et al.	2014	Ecohydrology						1		49°37'29.9"N	105°50'31.8"E	Kharaa River (Mongolia)																1	1	1		1		5, 15, 25 ,45 cm							1
River bed stability versus clogged interstitial: Depth-dependent accumulation of substances in freshwater pearl mussel (Margaritifera margaritifera L.) habitats in Austrian streams as a function of hydromorphological parameters	Scheder et al.	2014	Limnologica				1				48°25'07.5"N	13°58'47.8"E	Upper Austrian part of the Bohemian Massif				1						1				1			1					5, 10 cm							1
Vertical distribution of ammonia-oxidizing archaea (AOA) in the hyporheic zone of a eutrophic river in North China	Wang et al.	2014	World Journal of Microbiology and Biotechnology						1		38°04'35.6"N	116°00'41.7"E	Fuyang River, Hengshui (China)										1				1							1	70 cm								1				1
The influence of water quality on hyporheic invertebrate communities in agricultural catchments	Kibichii et al.	2015	Marine and Freshwater Research				1				52°50'42.2	6°55'56.7"	region of south-eastern Ireland				1			1	1	1	1				1				1				20						1
Anthropic effects on the meiofauna and physicochemical characteristics of the hyporheic zone in a mediterranean stream	Astiz et al.	2015	European Journal of Environmental Sciences				1				41°43'50.3"N	2°37'48.8"E	Tordera river Cataluña, Northeast Spain				1					1					1				1				25 cm		1
Impact of a wastewater treatment plant on microbial community composition and function in a hyporheic zone of a eutrophic river	Atashgahi et al.	2015	Scientific Reports				1				50°48'12.4"N	4°17'59.8"E	Belgian Zenne Rive				1						1								1			1	20/60 cm		1												1
Hyporheic Zone Hydrochemistry of the Mine-Polluted River	Ciszewski et al.	2015	Journal of Geoscience and Environment Protection				1				50°17'56.1"N	19°23'56.5"E	River Biała Przemsza southern Poland				1																	1	1 - 4 m	1	1
Temperature effect on the sensitivity of the copepod Eucyclops serrulatus (Crustacea, Copepoda, Cyclopoida) to agricultural pollutants in the hyporheic zone	Di lorenzo et al.	2015	Current Zoology				1				42°10'10.8"N	13°49'30.2"E	River Aterno, Italy				1			1							1					1			30 cm						1
A Survey of Escherichia coli and Salmonella in the Hyporheic Zone of a Subtropical Stream: Their Bacteriological, Physicochemical and Environmental Relationships	Mugnai et al.	2015	Plos One			1					22°57'09.1"S	43°17'28.5"W	Rio de Janeiro (Brazil)										1				1			1	1		1		10, 25, 45 cm										1
Stream pollution concentration in riffle geomorphic units (Yzeron basin, France)	Namour et al.	2015	Science of the Total Environment				1				45°42'34.0"N	4°34'46.2"E	Yzeron basin (France)				1												1		1				5 cm, 30 cm	1
Assessing the Variability of Heavy Metal Concentrations in Liquid-Solid Two-Phase and Related Environmental Risks in the Weihe River of Shaanxi Province, China	Song et al.	2015	International Journal of Environmental Research and Public Health						1		34°13'29.8"N	108°11'30.2"E	Weihe River (China)									1			1		1		1	1					0-40 cm	1													1
Contrasting sediment and water chemistry indicates the extent of the hyporheic zone in a polluted river system	Ciszewski et al.	2016	Geology, Geophysics and Environment				1				50°17'56.1"N	19°23'56.5"E	River Biała Przemsza southern Poland				1																	1	2 m	1	1
Response of invertebrates from the hyporheic zone of chalk rivers to eutrophication and land use	Pacioglu et al.	2016	Environmental Science and Pollution Research				1				50°44'31.9"N	2°27'27.3"W	Dorset south-west (England)				1					1					1				1	1			20, 35 cm								1						1
Evaluation of the sources of nitrogen compounds and their influence on the biological communities in the hyporheic zone of the Sagittario River, Italy: an isotopic and biological approach	Caschetto et al.	2017	Italian Journal of Geosciences				1				42°08'55.3"N	13°49'45.4"E	Sagittario River, Central Italy				1					1					1						1		50 cm												1		1
Risk assessing heavy metals in the groundwater-surface water interface at a contaminated site	Bigi et al.	2017	Globaqua workshop- DTU				1				55°31'31.1"N	9°25'12.2"E	Rådvad River (Denmark)				1													1					20 cm	1
Effects of Hyporheic Water Fluxes and Sediment Grain Size on the Concentration and Diffusive Flux of Heavy Metals in the Streambed	Liu et al.	2017	International Journal of Environmental Research and Public Health						1		34°13'04.2"N	108°29'54.6"E	Juehe River (China)																				1		45 cm	1
Human-Driven Microbiological Contamination of Benthic and Hyporheic Sediments of an Intermittent Peri-Urban River Assessed from MST and 16S rRNA Genetic Structure Analyses	Marti et al.	2017	Frontiers in Microbiology				1				45°44'36.8"N	4°40'55.0"E	La Chaudanne (France)				1						1		1		1		1			1			0-5, 30 cm				1						1				1
Effects of urban wastewater on hyporheic habitat and invertebrates in Mediterranean streams	Morales et al.	2018	Science of the Total Environment				1				42°00'13.8"N	1°28'42.7"W	Ebro, Llobregat, Ter and Muga basins (Spain)				1					1					1						1		40 cm				1
Modelling the effects of multiple stressors on respiration and microbial biomass in the hyporheic zone using decision trees	Mori et al.	2018	Water Research				1				46°19'17.5"N	14°36'11.3"E	Slovenia				1						1				1		1	1	1	1			5–15cm, 20–40 cm												1
Linking ecological health to co-occurring organic and inorganic chemical stressors in a groundwater-fed stream system	Sonne et al.	2018	Science of the Total Environment				1				55°45'28.4"N	8°53'35.3"E	Grindsted (Denmark)				1					1			1		1		1				1		5, -40 cm	1	1		1								1		1
Distribution of macroinvertebrate communities across surface and groundwater habitats in response to hydrological variability	Durkota et al.	2019	Fundamental and Applied Limnology				1				51°18'23.4"N	1°12'45.4"E	Little Stour River England				1				1				1		1		1				1		30-50 cm												1		1
Occurence of microplastics in the hyporheic zone of rivers	Frei et al.	2019	Scientific Reports				1				50°00'45.3"N	11°29'51.2"E	Roter Main River (Germany)				1																1	1	40-60 cm					1
Hyporheic Interactions Increase Zinc Exposure and Effects on Hyalella azteca in Sediments under Flow‐Through Conditions	Harrison et al.	2019	Environmental Toxicology and Chemistr	1	1						43.216062 N	86.180030 W	Muskegon Heights, Michigan (USA)		1					1							1		1						10 cm	1
The impacts of cattle access to headwater streams on hyporheic zones	O’Sullivan et al.	2019	Biology and Environment: Proceedings of the Royal Irish Academy				1				51°52'55.3"N	8°25'08.3"W	Douglas River and Bracken River (Ireland)				1					1					1				1				20 cm						1
Coupled benthic–hyporheic responses of macroinvertebrates to surface water pollution in a gravel-bed river	Negishi et al.	2019	Freshwater Science						1		42°36'03.4"N	142°57'40.0"E	Satsunai River (Japan)									1			1		1		1	1	1	1	1	1	0-60 cm		1												1
Assessment of the effects of wastewater treatment plant effluents on receiving streams using oligochaete communities of the porous matrix	Vivien et al.	2019	Knowledge & Management of AquaticEcosystems				1				47°10'39.2"N	8°17'39.0"E	Canton of Lucerne (Switzerland)				1						1				1				1				20-30 cm		1		1
Watershed-scale distributions of heavy metals in the hyporheic zones of a heavily polluted Maozhou River watershed, southern China	Yu et al.	2019	Chemosphere						1		23°03'39.8"N	113°45'25.5"E	Maozhou River (China)																					1	100 cm	1
Contamination Level, Ecological Risk, and Source Identification of Heavy Metals in the Hyporheic Zone of the Weihe River, China	Ahamad et al.	2020	International Journal of Environmental Research and Public Health						1		34°13'33.7"N	108°10'58.2"E	Weihe River, China																							1
Stable isotope ratios of emergent adult aquatic insects can be used as indicators of water pollution in the hyporheic food web	Alam et al.	2020	Ecological Indicators						1		42°41'00.0"N	142°47'00.0"E	Satsunai River, Japan								1				1		1					1	1		30-50cm	1					1								1
Groundwater–Stream Connectivity Mediates Metal(loid) Geochemistry in the Hyporheic Zone of Streams Impacted by Historic Mining and Acid Rock Drainag	Hoagland et al.	2020	Frontiers in Water	1	1						37°18'37.7"N	107°50'56.7"W	Animas River Colorado (USA)																		1	1	1	1	20-68 cm	1
Ibuprofen Degradation and Associated Bacterial Communities in Hyporheic Zone Sediments	Rutere et al.	2020	Microorganisms MDPI				1				52°26'55.5"N	13°34'20.5"E	River Erpe, Berlin (Germany)				1						1				1		1						0-5 cm										1				1
Removal of hexavalent chromium by hyporheic zone sediments in an urbanized estuary	Jung et al.	2020	Water Science & Technology	1	1						40°44'17.9"N	74°05'17.4"W	Hudson County, NJ (USA)		1																			1	70-130 cm	1
Trace Elements in Surface Water and Bottom Sediments in the Hyporheic Zone of Lake Wadąg, Poland	Siepak et al	2020	Polish Journal of Environmental Studies				1				53°50'31.2"N	20°34'09.5"E	Lake Wadąg (Poland)				1													1					10 cm	1
Cypriniform fish in running waters reduce hyporheic oxygen depletion in a eutrophic river	Hübner et al.	2020	Freshwater Biology				1				50°39'59.1"N	7°52'23.7"E	River Nister Rhineland-Palatinate (Germany)				1						1				1		1	1	1				8, 13, 23 cm							1							1
Taxonomic and functional trait variation along a gradient of ammonium contamination in the hyporheic zone of a Mediterranean stream	Di lorenzo et al.	2021	Ecological Indicators				1				41892124	14253941	River Gamberale, Abruzzo (Italy)				1							1			1					1			40				1		1
Invertebrate Responses to Restoration across Benthic and Hyporheic Stream Compartments	Robertson et al.	2021	Water/ MDPI				1				51°24'34.2"N	1°18'43.4"W	Ingland River Lambourn				1							1	1		1					1			30							1						1	1
Aquatic and terrestrial invertebrate community responses to drying in chalk streams	Bunting et al.	2021	Water and Environment Journal				1				51°09'08.9"N	1°10'08.2"W	Candover Brook (United Kingdom)				1					1			1		1			1					15 cm												1
Revealing the influence of hyporheic water exchange on the composition and abundance of bottom-dwelling macroinvertebrates in a temperate lowland river	Grygoruk et al.	2021	Knowledge and Management of Aquatic Ecosystems				1				53.702183°N	23.464670°E	Biebrza river (Poland)				1					1					1					1		1	30-100 cm												1		1
Effect Of Underlying Hydrothermally Altered Bedrock On The Benthic And Hyporheic Invertebrate Community Structure In Cabresto Creek, New Mexico	Jong	2021	The Southwestern Naturalist	1	1						36°43'57.7"N	105°28'53.0"W	Cabresto Creek, New Mexico (USA)		1							1			1		1		1			1	1		30-50 cm												1		1
Dynamics of microbiotic patterns reveal surface water groundwater interactions in intermittent and perennial streams	Korbel et al.	2021	Science of the Total Environment					1			30°31'01.4"S	150°16'16.6"E	Maules Creek (Australia)						1				1				1						1	1	40, 80 cm										1
Invertebrate and Microbial Response to Hyporheic Restoration of an Urban Stream	Morley et al	2021	Water MDPI	1	1						47°42'21.6"N	122°17'48.1"W	Thornton Creek (USA)		1							1			1		1		1	1	1				15-25 cm													1	1
Watershed-scale distributions of heavy metals in the hyporheic zones of a heavily polluted Maozhou River watershed, southern ChinaWatershed-scale distributions of heavy metals in the hyporheic zones of a heavily polluted Maozhou River watershed, southern China	Zhang et al.	2021	Journal of Hazardous Materials						1		23°03'39.8"N	113°45'25.5"E	Maozhou River (China)										1				1					1			30 cm
Effects of heavy metals and hyporheic exchange on microbial community structure and functions in hyporheic zone	Liang et al.	2022	Journal of Environmental Management						1		34°13'28.1"N	108°11'22.6"E	Weihe River (China)										1				1					1			30 cm	1
Potential Toxic Impacts of Hg Migration in the Disjointed Hyporheic Zone in the Gold Mining Area Experiencing River Water Level Changes	Liu et al.	2022	Water MDPI						1		40°58'25.1"N	117°56'42.4"E	Shuangqiao River (China)																1	1	1	1	1	1	0-70 cm	1													1
The hyporheic zone as an invertebrate refuge during a fine sediment disturbance event	Milner et al.	2022	Ecohydrology				1				51°14'24.1"N	2°19'46.6"W	River Frome (England)				1					1			1		1		1	1					5 cm , 18 cm							1							1
Metal bioaccumulation in stygophilous amphipod Synurella ambulans in the hyporheic zone: The influence of environmental factors	Redžović et al.	2023	Science of the Total Environment				1				45°16'10.0"N	16°56'20.9"E	Sava River in the north-west of the Republic of Croatia				1			1							1							1	55	1
Ecological assessment of combined sewer overflow management practices through the analysis of benthic and hyporheic sediment bacterial assemblages from an intermittent stream	Pozzi et al.	2023	Science of the Total Environment				1				45°44'41.1"N	4°40'32.3"E	Grézieu-la-Varenne, France				1						1				1		1		1				05/30 cm				1										1
Extensive abundances and characteristics of microplastic pollution in the karst hyporheic zones of urban rivers	Jiang et al.	2023	Science of the Total Environment						1		27°17'15.9"N	107°28'11.8"E	Guizhou Province (China)																								1		1	1
Cryptic connectivity between hyporheic and riparian zones via winged aquatic insects revealed by DNA barcoding	Negishi et al.	2023	BioRxiv						1		42°36'09.9"N	142°57'56.0"E	Satsunai River (Japan)								1				1		1					1	1		30-50 cm												1		1
Vertical Profiles of Microplastics in the Hyporheic Zone Sediment: A Case Study in the Yangtze River, Nanjing Section	Bao et al.	2023	Sustainability - MDPI						1		32°04'56.5"N	118°43'45.3"E	Yangtze River, Nanjing (China)																1	1	1	1	1		0-50 cm					1
With spatial distribution, risk evaluation of heavy metals and microplastics to emphasize the composite mechanism in hyporheic sediments of Beiluo River	Li et al.	2023	Journal of Hazardous Materials						1		34°42'18.2"N	110°08'45.6"E	Beiluo River (China)																							1
Prediction models and major controlling factors of antibiotics bioavailability in hyporheic zone	Zhu et al.	2023	Environmental Geochemistry and Health						1		34°18'20.1"N	109°01'49.6"E	Shaanxi’s Guanzhong (China)																									1
Deciphering solute transport, microbiota assembly patterns and metabolic functions in the hyporheic zone of an effluent-dominated river	Wang et al.	2024	Water Research						1		34° 25′ 2.708″ N	109° 10′ 32.106" E	Sanli River Shaanxi Province (China)																1	1	1	1	1		0-10, 10-20, 20-30, 30-40 e 40-50 cm		1		1						1				1
Effect of the spatial distribution of macroinvertebrates in the benthic and hyporheic zones on the vertical hydraulic conductivity of the streambed	Cheng et al.	2024	Journal of Hydrology						1		34°14′N	105°49′E	Weihe River Basin (China)								1				1				1		1				0-10,-30 cm						1	1					1		1
Unraveling Functional Diversity Patterns in Hyporheic Zones: A Trait-Based Approach Applied to Copepods from the Rio Gamberale Creek	Di Camillo et al.	2024	Diversity				1				42°14′00″ N	13°32′10″ E	Rio Gamberale (Italy)				1			1				1			1					1			40 cm				1		1		1				1
The influence of weir structures on hyporheic exchange in a riverbed under seasonal variation: Field experiments and numerical modeling	Xu et al.	2024	Journal of Hydrology						1		34°25'15.3"N	109°10'17.4"E	Sanlihe Bridge in Lintong District, Xi'an city, Shaanxi Province (China)																	1	1	1	1	1	- 20 cm - 2m												1		1
Effects of Hyporheic Water Exchange on Microbial Community Structure and Function: A Case Study in the Beiluo River, Loess Plateau, China	Tang et al.	2024	Freshwater Biology						1		34.95°-37.28° N	107.57°-110.02° E	Beiluo River (China)																1						0-10 cm							1			1				1
[truncated: 7 more columns]
